# Supplementary material for: DDR1 Drives Collagen Remodeling and Immune Exclusion: Pan-Cancer Insights and Therapeutic Targeting in Pancreatic Ductal Adenocarcinoma
Source: Int J Mol Sci. 2025 Aug 10;26(16):7731. doi: 10.3390/ijms26167731 (PMC12386709; doi:10.3390/ijms26167731)
Supplement: Supplementary file 1 [file ijms-26-07731-s001.zip]

Archive with 1 entries (1 files):
- ijms-3706198-supplementary.pdf
